# Supplementary material for: Associations of Low-Intensity Resistance Training with Body Composition and Lipid Profile in Obese Patients with Type 2 Diabetes
Source: PLoS One. 2015 Jul 15;10(7):e0132959. doi: 10.1371/journal.pone.0132959 (PMC4503782; doi:10.1371/journal.pone.0132959)
Supplement: S1 File — (XLS) [file pone.0132959.s001.xls]

## Sheet: Sheet1
性別（男:1, 女:2）	年齢	NEATスコア歩行	NEATスコア歩行以外	NEATスコア計	基礎代謝(indirect calorimetry)	身長	体重（前）	BMI	体重変化量	体重（後）	腹囲	腹囲（後）	収縮期血圧	収縮期血圧（後）	拡張期血圧	拡張期血圧（後）	ABI(R)	ABI(L)	ABI平均	baPWV®	baPWV(L)	PWV平均	ABI(R)後	ABI(L)後	ABI平均後	baPWV®後	baPWV(L)後	PWV平均後	CVR-R	中心血圧	中心血圧（後）	Augmentation Index75	Augmentation Index75（後）	HbA1c前	HbA1c後	血糖値	血糖値（後）	BNP	BNP後	T-C	HDL-C	LDL-C	TG	T-C後	HDL-C後	LDL-C後	TG後	遊離脂肪酸（前）	遊離脂肪酸（後）
2	61	14	41	55	1735	155.6	103	42.542	5	98	128.2	121.2	124	156	78	110	0.9	1.02	0.96	1304	1449	1376.5	0.95	1.02	0.985	1966	2157	2061.5	5.1	115	149	66	65	7.6	6.9	102	130	2.7	12	140	45	71.2	119	176	54	90.2	159	766	619
2	67	20	54	74		165.5	81.2	29.6456	6.8	74.4	111	109	149	136	71	71	1.18	1.08	1.13	1726	1654	1690	1.16	1.08	1.12	1623	1586	1604.5			145	81	84	7.4	7.5	178	156	80.9	20	237	89	137	55	210	73	126.4	53	692	956
1	34	14	35	49	1836	158.7	109.8	43.5962	11.8	98	118.4	112.3	137	128	92	87	1.2	1.22	1.21	1171	1215	1193	1.13	1.17	1.15	1256	1272	1264	2.5	134	124	61	62	8	6.8	111	119	1	5.5	173	29	117.2	134	172	42	95	175	789	296
1	39	18	29	47	1377	181.6	99.3	30.1105	-3.5	102.8	101.7	110.2	144	145	88	94	1.02	1.02	1.02	1658	1658	1658	0.98	0.93	0.955	1862	1851	1856.5	0.67	147	150	86	88	12.9	10	113	363	4.1	7.3	152	22	95.6	172	165	33	78	407	399	216
1	60	17	30	47	1786	173.6	101.8	33.7791	-0.7	102.5	123		123	149	75	96	0.91	0.92	0.915	1641	1508	1574.5	1.04	0.96	1	1497	1619	1675	1.8	125	141	88	74	11	7.2	130	215	4.6	7.5	120	37	63.8	96	148	39	92	165	407
2	63	22	56	78	652	158	83.3	33.368	9.3	74	98	97.5	122	109	65	58	1.16	1.19	1.175	1659	1668	1663.5	1.15	1.12	1.135	1497	1449	1473	1.86	127	115	84	85	8.7	8.8	105	283	7.2	7.5	162	39	99	120	165	46	89	198	644	615
1	47	16	37	53	604	172.3	109.3	36.8171	4.3	105	121		117	109	73	69	0.99	1.02	1.005	1330	1219	1274.5	1.1	1.12	1.11	1357	1283	1320	3.04					10.7	7.5	195	182	21.1		154	46	69.2	194		50	64	113	724	756
2	50	16	30	46	1047	165.1	98.5	36.1362	1.1	97.4	121.7	124.4	126	124	82	77	1.08	1.1	1.09	1307	1316	1311.5	1.43	1.19	1.31	1255	1296	1275.5	5.24	139	137	92	92	9.4	8.2	206	156	7.6	8.1	239	38	154	235	156	37	86	283	923	895
1	41	16	29	45	1968	161.2	113.5	43.6783	3.6	109.9	128.5	123	132	99	107	69	1.14	1.14	1.14	2039	2138	2088.5	1.21	1.2	1.205	1142	1104	1123	2.11	138	102	82	66	9.7	7.9	184	137	3.2	2.4	227	37	156.6	167	131	34	79.8	86	1000	532
2	54	18	44	62	1218	160.5	85.2	33.0742	-0.6	85.8	114		120	138	93	107	1.1	1.12	1.11	1431	1435	1433	1.06	1.09	1.075	1301	1486	1393.5	5.21	131	149	85	85	6.4	6.5	124	120	16.9		178	44	118	80	189	51	117	88	372	746
2	67	18	45	63	1161	151.5	60.2	26.2284	-0.3	60.5	82.2	82.6	131	140	82	75	1.24	1.21	1.225	1904	1913	1908.5	1.18	1.12	1.15	1668	1659	1663.5		133				5.4	5.4	94	86			190	53	108	146	221	62	117.2	209	456	420
1	27	20	38	58	1493	172	90.4	30.5571	0.2	90.2	109.3		131	133	91	85	1.15	1.12	1.135	1981	1850	1915.5	1.08	1.07	1.075	1978	1929	1953.5	5.94	127	123	57	53	9.7	6.9	123	151	3.8		164	38	83	215	165	48	100	141	693	327
2	64	14	38	52	881	155.3	72.9	30.2263	3	69.9	100.5		152	124	93	72	1.23	1.11	1.17	1802	2019	1910.5	1.1	1.09	1.095	1980	2126	2053	1.04	149	120	80	79	5.5	5.6	109	117	3.9	9.5	287	80	164	215	269	87	115.2	334	1110	329
2	41	12			1085	152.5	67.2	28.8955	-0.3	67.5	96.5	91.3	119	113	82	74	1.04	1.03	1.035	1324	1338	1331	1.05	0.99	1.02	1221	1311	1266	2.21	134	127	109	111	5.9	6	97	106	4.2	4.2	166	32	102	162	200	39	114	235	772	377
2	40	12	33	45	1183	152	96.3	41.6811	2.5	93.8	118		127	111	96	78	0.96	1.03	0.995	1260	1100	1180	0.94	0.98	0.96	1298	1195	1246.5	7.91	137	113	83	68	6.1	5.8	92	109	2.1	3.8	172	43	113.6	77	186	45	120.4	103	939	751
1	68	15	47	62		170.1	91.5	31.6237	1.5	90	101.4	102.8	123	142	71	88	1.09	1.09	1.09	1767	1675	1721	1.13	1.13	1.13	1708	1672	1690			156	78	101	5.6	5.8	97		37.2	41.4	178	32	124.8	106	201	38	143.4	98	439	487
1	45	25	52	77	1527	153.9	71.1	30.0187	3.1	68	87		117	102	78	64	1.16	1.15	1.155	1172	1179	1175.5	1.21	1.2	1.205	1241	1248	1244.5	4.76	120	105	77		6.9	6.5	97	93			156	41	84	219	148	39	80	145	592	482
1	38	19	30	49		168.6	101.1	35.5661	2.1	99	109		171	162	115	103	1.22	1.14	1.18	1422	1446	1434			0			0				68		8.1	8.4	132	162	6	4.3	238	37	139.6	307	252	42	142	340	661	645
2	75	21	51	72	1251	149.6	68.6	30.6521	1.5	67.1	87.5	86.3	142	128	73	66	1.31	1.34	1.325	1922	1908	1915	1.2	1.33	1.265	1790	1676	1733	7.26	151	138	92		8.7		153		28.5		218	42	148	150					523
2	64	14	56	70	1072	150.6	63.5	27.9978	3.2	60.3	91	89.9	114	120	57	61	1.12	1.03	1.075	1274	1272	1273	1.06	1.03	1.045	1284	1319	1301.5	0.9	119	97	78	78	8.3	7.5	121	196	6.4		158	39	87.6	157	158	36	104	90	613	863
1	59	15	40	55	1525	175	82.2	26.8408	0.8	81.4	108.4	97.1	165	152	106	95	1.07	1.07	1.07	1912	1924	1918	1.17	1.18	1.175	2029	2025	2027	2.6	138				9.5	8	107	136	4.9	7.2	135	39	74.6	107	117	46	53	105	649	395
2	55	20	49	69		162.3	109	41.3799	4.5	104.5	111.7	109.8	150	172	69	88	1.13	1.1	1.115	1371	1243	1307	1.04	0.98	1.01	1420	1342	1381	1.38	143		65		10	7.7	190	106	17	16.2	139	39	76	120	137	40	67	120	940	771
2	43	17	53	70	1319	158	89.2	35.7315	1.7	87.5	109.4	103.2	149		102		1.01	1.02	1.015	1547	1564	1555.5			0			0	3.22	156		83		9.8	6.9	142	110	5.3	9.6	138	39	67.2	159	165	41	79	225	421	209
2	53	13	47	60	1585	153	74.7	31.9108	1.6	73.1	98.2	100.8	144	173	84	104	1.18	1.14	1.16	1502	1498	1500	1.06	1.08	1.07	1536	1531	1533.5	1.96	148	182	81	88	6.6	6.5	97	102	36.4	12	169	31	118.4	98	239	38	133.2	339	750	288
1	48					172.2	76.8	25.8997	-4.9	81.7	84.4	86.1	112	102	72	73	1.11	1.1	1.105	1339	1368	1353.5	1.13	1.14	1.135	1432	1440	1436	3.92	124	107	91	71	15.8	5.8	109	119			251	39	171.4	203	184	45	116.8	111
2	38	22	51	63		161	77.3	29.8214	0.4	76.9	108	109	138	126	94	78	1.13	1.14	1.135	1847	1939	1893			0					136		76		9.9	9.2	291	170	1.5	12.5	172	46	88.4	188	213	53	110	250	355	199
[truncated: 37 more columns]

## Sheet: Sheet2
下肢/上肢	BMI
2.70604	38.3859
3.13481	39.5256
2.44872	43.4614
3.26452	30.9396
2.16476	41.6811
3.66557	30.2263
2.50464	38.7093
2.61682	40.1021
3.06706	35.7025
2.5973	33.368
2.68847	36.7337
2.32928	36.8171
2.82086	30.9818
2.47068	36.1362
3.14045	30.6521
2.78559	29.8921
下肢/上肢	ウェスト・ヒップ比
2.78559
3.66557	0.91
3.14045	0.87
3.26452	0.88
2.82086	0.92
2.5973	0.99
3.06706	0.97
2.47068	1.07
2.68847	1.01
2.32928	1.25
2.70604	0.88
2.50464	1.01
3.13481	0.93
2.61682	0.96
2.16476	1.08
2.44872	1.09

## Sheet: Sheet3
下肢/上肢	HDL-C
2.70604	40
3.13481	54
2.44872	37
3.26452	74
2.16476	43
3.66557	80
2.50464	38
2.61682	26
3.06706	36
2.5973	39
2.68847	31
2.32928	46
2.82086	35
2.47068	38
3.14045	42
2.78559	41
下肢/上肢	腹囲
2.78559
3.66557	100.5
3.14045	87.5
3.26452	103.5
2.82086	106
2.5973	98
3.06706	121
2.47068	121.7
2.68847	119
2.32928	121
2.70604	117.2
2.50464	120
3.13481	120.7
2.61682	129.7
2.16476	118
2.44872	128.8

## Sheet: Sheet4
2.78559	2.68847
3.66557	2.32928
3.14045	2.70604
3.26452	2.50464
2.82086	3.13481
2.5973	2.61682
3.06706	2.16476
2.47068	2.44872
2.88	2.57419

## Sheet: Sheet5
0.233896	0.158274
0.153361	0.177938
0.162974	0.157914
0.185802	0.131861
0.170411	0.146104
0.161825	0.170093
0.159979	0.166337
0.164612	0.137799
0.185951	0.172922
0.1778	0.151806
0.226183	0.138058
0.159438	0.198716
0.160314	0.151913
0.177119	0.158441

## Sheet: Sheet6
2.78559	2.47068
3.66557	2.68847
3.14045	2.32928
3.26452	2.70604
2.82086	2.50464
2.5973	3.13481
3.06706	2.61682
2.81636	2.16476
2.87842	2.44872
2.32947	2.42335
2.71584	2.19784
2.68243	2.96712
2.68797	2.7122
2.88091	2.56652
